# Supplementary material for: Concerted transformation of a hyper-paused transcription complex and its reinforcing protein
Source: Nat Commun. 2024 Apr 8;15:3040. doi: 10.1038/s41467-024-47368-4 (PMC11001881; doi:10.1038/s41467-024-47368-4)
Supplement: Supplementary file 9 — Source Data [file 41467_2024_47368_MOESM9_ESM.xlsx]

## Sheet: Figure 3e
Figure 3e

## Sheet: Figure 4a
Figure 4a

## Sheet: Figure 6e
Figure 6e

## Sheet: Figure 8d
Figure 8d
Samples	C13 fraction at 5 min
control (No RfaH)	0.0367461
	0.0481662
	0.0322826
	0.0473684
			p-value
RfaH	0.42382	control vs RfaH	5.85034e-06
	0.437474
	0.393153
	0.401454
RfaH + GreA	0.0282802	RfaH + GreA vs RfaH	2.70155e-07
	0.0400138
	0.024329
	0.0574225
RfaH + Mfd	0.133077	RfaH + Mfd vs RfaH	9.08142e-06
	0.0645238
	0.0718942
	0.0759422
RfaH + 70S	0.484603	RfaH + 70S vs RfaH	0.554908
	0.418365
	0.389473
	0.420858
